# Supplementary material for: Effects of Chlorogenic Acid on Deoxynivalenol (DON)-Induced Ferroptosis in Porcine Alveolar Macrophages
Source: Toxins (Basel). 2026 Jun 9;18(6):260. doi: 10.3390/toxins18060260 (PMC13308313; doi:10.3390/toxins18060260)
Supplement: Supplementary file 1 [file toxins-18-00260-s001.zip]

Archive with 1 entries (1 files):
- toxins-4343208-supplementary.pdf
